# Supplementary material for: Dysregulation of Plasma miR-146a and miR-155 Expression Profile in Mycosis Fungoides Is Associated with rs2910164 and rs767649 Polymorphisms
Source: Int J Mol Sci. 2022 Dec 23;24(1):271. doi: 10.3390/ijms24010271 (PMC9820385; doi:10.3390/ijms24010271)
Supplement: Supplementary file 1 [file ijms-24-00271-s001.zip]

Archive with 1 entries (1 files):
- ijms-2078148-supplementary.pdf
